# Supplementary material for: Examination of the Cell Cycle Dependence of Cytosine and Adenine Base Editors
Source: Front Genome Ed. 2022 Jul 14;4:923718. doi: 10.3389/fgeed.2022.923718 (PMC9333457; doi:10.3389/fgeed.2022.923718)
Supplement: Supplementary file 2 [file Table1.XLSX]

## Sheet: Sheet1
	PATHWAY
GENE	SP-BER	LP-BER	BER/SSBR	FA/ICL	HR	MMR	NER	NHEJ	OTHER
ALKBH1									(direct reversal repair)
ALKBH2									(direct reversal repair)
ALKBH3									(direct reversal repair)
APEX1
APEX2
APLF
APTX
ASCC1									(direct reversal repair)
ASCC3									(direct reversal repair)
ATR
ATRIP
AUNIP
BABAM1					(suppresses)
BACH1
BARD1
BCCIP
BLM
BOD1L1
BRCA1
BRCA2
BRCC3					(suppresses)
BRE					(suppresses)
CCNH
CDK7
CETN2
CHAF1A
CHAF1B
CHEK1
CHTF18
CHTF8
CSA
CSB
CUL4A
CUL4B
CYREN (MRI, C7orf49)
DCLRE1A
DCLRE1B
DCLRE1C
DDB1
DDB2
DNA2
DSS1 (SEM1)
EME1
EME2
ERCC1
ERCC2
ERCC3
ERCC4
ERCC5
ERCC6
ERCC8
EXO1
FAAP100 (C17orf70)
FAAP20 (C1orf86)
FAAP24 (C19orf40)
FAM175A (ABRAXAS1)					(suppresses)
FAN1
FANCA
FANCB
FANCC
FANCD2
FANCE
FANCF
FANCG
FANCI
FANCJ (BRIP1)
FANCL
FANCM
FEN1
FIGNL1
GEN1
GTF2H1
GTF2H2
GTF2H3
GTF2H4
GTF2H5
H2AFX
HELQ
HROB (C17orf53)
HUS1
Ku70 (XRCC6)
Ku80 (XRCC5)
LIG1
LIG3
LIG4
MAD2L2									TLS
MBD4			(glycosylase)
MCM8
MCM9
MCPH1
MDC1
MGMT									(direct reversal repair)
MHF1
MHF2
MLH1
MLH3
MMS19
MMS22L
MNAT1
MPG			(glycosylase)
MRE11A
MSH2
MSH3
MSH4					(during meiosis)
MSH5					(during meiosis)
MSH6
MUS81
MUTYH			(glycosylase)
NBN
NEIL1			(glycosylase)
NEIL2			(glycosylase)
NEIL3			(glycosylase)
NHEJ1
NTHL1			(glycosylase)
OGG1			(glycosylase)
PALB2
PARP1
PARP2
PARP3
PAXX (SLX, C9orf142)
PCNA									TLS
PMS1
PMS2
PNKP
POLB
POLD1									error-free TLS
POLD2									error-free TLS
POLD3									error-free TLS
POLD4									error-free TLS
POLE
POLE2
POLE3
POLE4
POLH				(TLS portion of FA)					TLS
POLI				(TLS portion of FA)					TLS
POLK				(TLS portion of FA)					TLS
POLL
POLM
POLN				(TLS portion of FA)					TLS
PRIMPOL									TLS
PRKDC
RAD1
RAD21
RAD23A
RAD23B
RAD50
RAD51
RAD51AP1
RAD51B
RAD51C
RAD51D
RAD52
RAD54B
RAD54L
RAD9A
RBBP8 (CtIP, RBBP-8, RIM, SAE2)
RBX1
RECQL
RECQL4
RECQL5
REV1				(TLS portion of FA)					TLS
REV3L				(TLS portion of FA)					TLS
RFC1									TLS
RFC2									TLS
RFC3									TLS
RFC4									TLS
RFC5									TLS
RFWD3
RHNO1
RIF1
RMI1
RMI2
RNF113A									direct reversal repair
RNF168
RNF8
RPA1
RPA2
RPA3
SETMAR
SFR1
SHLD1 (RINN3, C20orf196)
SHLD2 (RINN2, FAM35A)
SHLD3 (RINN1, FLJ26957CTC-534A2.2)
SLX1 (SLX1A, SLX1B, GIYD1, GIYD2)
SLX4
SMUG1			(glycosylase)
STRA13 (CENPX)
SWSAP1
TDG			(glycosylase)
TDP1
TDP2
TFB1
TONSL
TOP1
TOP3A
TP53
TP53BP1 (53BP1, p53BP1)
TRAIP
UAF
UBE2T
UIMC1					(suppresses)
UNG			(glycosylase)
USP1
USP7
UVSSA
WDR48
WRN (RECQL2)
XPA
XPB
XPC
XPD
XPF
XPG
XRCC1
XRCC2
XRCC3
XRCC4
ZNF451
ZSWIM7
